# Supplementary material for: Entrance and origin of the extracranial vertebral artery found on computed tomography angiography
Source: Sci Rep. 2022 Sep 10;12:15274. doi: 10.1038/s41598-022-19497-7 (PMC9464228; doi:10.1038/s41598-022-19497-7)
Supplement: Supplementary file 1 — Supplementary Information. [file 41598_2022_19497_MOESM1_ESM.xlsx]

## Sheet: Sheet1
Number	R-VA origin	L-VA origin	R-VA entrance	L-VA entrance
CTL1900041	RSA	LSA	C6	C6
CTL1900084	RSA	LSA	C6	C6
CTL1900123	RSA	LSA	C6	C6
CTL1900147	RSA	LSA	C6	C6
CTL1900185	RSA	LSA	C6	C6
CTL1900296	RSA	LSA	C6	C5
CTL1900411	RSA	LSA	C6	C6
CTL1900412	RSA	LSA	C6	C6
CTL1900414	RSA	LSA	C6	C6
CTL1900419	RSA	LSA	C6	C6
CTL1900475	RSA	AA	C4	C5
CTL1900647	RSA	LSA	C6	C6
CTL1900708	RSA	LSA	C6	C6
CTL1900781	RSA	LSA	C6	C6
CTL1900782	RSA	LSA	C6	C6
CTL1900783	RSA	LSA	C6	C6
CTL1900788	RSA	LSA	C6	C6
CTL1900823	RSA	LSA	C4	C6
CTL1900955	RSA	LSA	C6	C6
CTL1901116	RSA	LSA	C6	C6
CTL1901269	RSA	LSA	C6	C6
CTL1901270	RSA	LSA	C6	C5
CTL1901437	RSA	LSA	C6	C6
CTL1901519	RSA	LSA	C6	C6
CTL1901547	RSA	LSA	C6	C6
CTL1901548	RSA	LSA	C6	C6
CTL1901664	RSA	LSA	C6	C6
CTL1901664	RSA	LSA	C6	C6
CTL1901770	RSA	LSA	C6	C6
CTL1901786	RSA	LSA	C6	C6
CTL1901786	RSA	LSA	C6	C6
CTL1901836	RSA	LSA	C6	C6
CTL1901849	RSA	LSA	C6	C6
CTL1901897	RSA	LSA	C4	C6
CTL1901962	RSA	LSA	C6	C6
CTL1901991	RSA	LSA	C6	C6
CTL1902154	RSA	LSA	C6	C6
CTL1902258	RSA	LSA	C6	C6
CTL1902325	RSA	LSA	C6	C6
CTL1902326	RSA	AA	C6	C6
CTL1902344	RSA	LSA	C6	C6
CTL1902484	RSA	AA	C6	C3
CTL1902486	RSA	LSA	C6	C6
CTL1902564	RSA	LSA	C6	C6
CTL1902678	RSA	LSA	C6	C6
CTL1902768	RSA	LSA	C6	C6
CTL1902977	RSA	LSA	C6	C6
CTL1903622	RSA	LSA	C6	C6
CTL1903630	RSA	LSA	C6	C6
CTL1903915	RSA	LSA	C6	C6
CTL1903963	RSA	LSA	C6	C6
CTL1903986	RSA	LSA	C6	C6
CTL1904004	RSA	LSA	C6	C6
CTL1904016	RSA	LSA	C6	C6
CTL1904296	RSA	LSA	C7	C6
CTL1904318	RSA	LSA	C5	C6
CTL1904371	RSA	LSA	C6	C6
CTL1904472	RSA	LSA	C4	C6
CTL1904677	RSA	LSA	C6	C6
CTL1904766	RSA	LSA	C6	C6
CTL1904913	RSA	LSA	C6	C6
CTL1905265	RSA	LSA	C6	C6
CTL1905274	RSA	LSA	C6	C6
CTL1905283	RSA	LSA	C6	C6
CTL1905304	RSA	LSA	C6	C6
CTL1905572	RSA	LSA	C6	C6
CTL1905573	RSA	LSA	C6	C6
CTL1905623	RSA	LSA	C6	C6
CTL1905680	RSA	LSA	C6	C6
CTL1905760	RSA	LSA	C6	C6
CTL1905761	RSA	LSA	C6	C6
CTL1905762	RSA	LSA	C6	C6
CTL1905839	RSA	LSA	C6	C6
CTL1905843	RSA	LSA	C6	C6
CTL1905854	RSA	LSA	C6	C6
CTL1905893	RSA	LSA	C6	C6
CTL1905894	RSA	LSA	C6	C6
CTL1905950	RSA	LSA	C6	C6
CTL1906027	RSA	LSA	C6	C6
CTL1906028	RSA	LSA	C6	C6
CTL1906139	RSA	LSA	C6	C6
CTL1906224	RSA	LSA	C6	C6
CTL1906267	RSA	LSA	C6	C6
CTL1906369	RSA	LSA	C6	C6
CTL1906376	RSA	LSA	C6	C6
CTL1906473	RSA	LSA	C6	C6
CTL1906516	RSA	LSA	C6	C6
CTL1906576	RSA	LSA	C6	C6
CTL1906615	RSA	LSA	C6	C6
CTL1906644	RSA	LSA	C6	C6
CTL1906712	RSA	LSA	C6	C6
CTL1906735	RSA	LSA	C6	C6
CTL1906738	RSA	LSA	C6	C6
CTL1907197	RSA	LSA	C6	C6
CTL1907252	RSA	LSA	C6	C6
CTL1907256	RSA	LSA	C6	C6
CTL1907264	RSA	AA	C6	C5
CTL1907265	RSA	LSA	C6	C6
CTL1907285	RSA	LSA	C6	C6
CTL1907319	RSA	LSA	C6	C6
CTL1907334	RSA	LSA	C6	C6
CTL1907609	RSA	LSA	C6	C6
CTL1907656	RSA	LSA	C6	C6
CTL1907677	RSA	LSA	C6	C6
CTL1907738	RSA	LSA	C6	C6
CTL1908024	RSA	LSA	C6	C6
CTL1908075	RSA	LSA	C6	C6
CTL1908172	RSA	LSA	C6	C6
CTL1908325	RSA	LSA	C5	C6
CTL1908434	RSA	LSA	C6	C6
CTL1908477	RSA	LSA	C5	C6
CTL1908478	RSA	LSA	C6	C6
CTL1908599	RSA	LSA	C6	C6
CTL1908678	RSA	LSA	C6	C6
CTL1908822	RSA	LSA	C6	C6
CTL1908898	RSA	LSA	C6	C6
CTL1908935	RSA	LSA	C6	C6
CTL1908944	RSA	LSA	C6	C6
CTL1908955	RSA	LSA	C6	C6
CTL1909014	RSA	LSA	C6	C6
CTL1909189	RSA	LSA	C6	C6
CTL1909250	RSA	LSA	C4	C6
CTL1909251	RSA	AA	C6	C5
CTL1909252	RSA	LSA	C6	C6
CTL1909409	RSA	LSA	C6	C6
CTL1909550	RSA	LSA	C6	C6
CTL1909551	RSA	AA	C5	C5
CTL1909554	RSA	LSA	C6	C6
CTL1909555	RSA	LSA	C6	C6
CTL1909623	RSA	LSA	C5	C6
CTL1909624	RSA	LSA	C6	C6
CTL1909680	RSA	LSA	C6	C6
CTL1909893	RSA	LSA	C6	C6
CTL1909902	RSA	LSA	C6	C6
CTL1909956	RSA	LSA	C6	C6
CTL1910078	RSA	LSA	C6	C6
CTL1910139	RSA	LSA	C6	C6
CTL1910234	RSA	LSA	C6	C6
CTL1910366	RSA	LSA	C6	C6
CTL1910398	RSA	AA	C6	C6
CTL1910523	RSA	LSA	C6	C6
CTL1925862	RSA	LSA	C6	C6
CTL1927106	RSA	LSA	C6	C6
CTL1927107	RSA	LSA	C6	C6
CTL1927182	RSA	LSA	C6	C6
CTL1927882	RSA	LSA	C5	C6
CTL1928179	RSA	LSA	C6	C6
CTL1928179	RSA	LSA	C6	C6
CTL1928180	RSA	LSA	C6	C6
CTL1928180	RSA	LSA	C6	C6
CTL1928536	RSA	LSA	C6	C6
CTL1928536	RSA	LSA	C6	C6
CTL1928708	RSA	LSA	C6	C6
CTL1928709	RSA	LSA	C6	C6
CTL1928765	RSA	LSA	C5	C6
CTL1928840	RSA	LSA	C4	C6
CTL1928840	RSA	LSA	C4	C6
CTL1928844	RSA	LSA	C6	C5
CTL1928961	RSA	LSA	C6	C6
CTL1929310	RSA	LSA	C6	C6
CTL1929310	RSA	LSA	C6	C6
CTL1929311	RSA	LSA	C6	C6
CTL1929311	RSA	LSA	C6	C6
CTL1929582	RSA	LSA	C4	C6
CTL1929613	RSA	LSA	C6	C6
CTL1929783	RSA	LSA	C6	C6
CTL1929818	RSA	LSA	C6	C6
CTL1929818	RSA	LSA	C6	C6
CTL1930139	RSA	LSA	C6	C6
CTL1930171	RSA	LSA	C6	C6
CTL1930382	RSA	LSA	C6	C6
CTL1930403	RSA	LSA	C6	C6
CTL1930564	RSA	LSA	C6	C6
CTL1930640	RSA	LSA	C6	C6
CTL1931282	RSA	LSA	C6	C6
CTL1931287	RSA	LSA	C6	C6
CTL1931287	RSA	LSA	C6	C6
CTL1931470	RSA	LSA	C6	C5
CTL1931531	RSA	LSA	C6	C6
CTL1931582	RSA	LSA	C6	C6
CTL1931596	RSA	LSA	C6	C6
CTL1931596	RSA	LSA	C6	C6
CTL1932570	RSA	LSA	C6	C7
CTL1933017	RSA	LSA	C6	C6
CTL1933356	RSA	LSA	C6	C6
CTL1933424	RSA	LSA	C6	C6
CTL1933572	RSA	LSA	C6	C6
CTL1933642	RSA	LSA	C6	C6
CTL1934098	RSA	LSA	C6	C5
CTL1934281	RSA	LSA	C6	C6
CTL1934369	RSA	LSA	C6	C6
CTL1934541	RSA	LSA	C7	C7
CTL1934593	RSA	LSA	C6	C6
CTL1934593	RSA	LSA	C6	C6
CTL1934849	RSA	LSA	C6	C6
CTL1934968	RSA	LSA	C6	C6
CTL1934968	RSA	LSA	C6	C6
CTL1934992	RSA	LSA	C6	C6
CTL1935490	RSA	LSA	C6	C5
CTL1935789	RSA	LSA	C6	C6
CTL1935881	RSA	LSA	C6	C6
CTL1936978	RSA	LSA	C6	C6
CTL1937886	RSA	LSA	C6	C6
CTL1938252	RSA	LSA	C6	C6
CTL1939652	RSA	LSA	C6	C6
CTL1939874	RSA	LSA	C6	C6
CTL1939880	RSA	LSA	C6	C6
CTL1940071	RSA	LSA	C6	C6
CTL1940104	RSA	LSA	C6	C6
CTL1940158	RSA	LSA	C6	C6
CTL1940295	RSA	LSA	C4	C5
CTL1940345	RSA	LSA	C6	C6
CTL1940389	RSA	LSA	C6	C6
CTL1940422	RSA	LSA	C5	C6
CTL1940566	RSA	LSA	C6	C6
CTL1941155	RSA	LSA	C4	C6
CTL1941156	RSA	LSA	C6	C6
CTL1941581	RSA	LSA	C6	C6
CTL1941586	RSA	LSA	C6	C6
CTL1942060	RSA	LSA	C4	C6
CTL1942081	RSA	LSA	C5	C5
CTL1942082	RSA	LSA	C6	C6
CTL1942083	RSA	LSA	C6	C6
